# Supplementary material for: Genetic analyses of the inheritance and expressivity of autonomous endosperm formation in Hieracium with different modes of embryo sac and seed formation
Source: Ann Bot. 2017 Jan 27;119(6):1001–10. doi: 10.1093/aob/mcw262 (PMC5604576; doi:10.1093/aob/mcw262)
Supplement: Supplementary Data [file mcw262_Supp.zip]

Archive with 2 entries (2 files):
- aob-16614-s01.docx
- aob-16614-s02.xlsx
