# Supplementary material for: Genetic analyses of the inheritance and expressivity of autonomous endosperm formation in Hieracium with different modes of embryo sac and seed formation
Source: Ann Bot. 2017 Jan 27;119(6):1001–10. doi: 10.1093/aob/mcw262 (PMC5604576; doi:10.1093/aob/mcw262)
Supplement: Supplementary Data [file mcw262_Supp.zip › aob-16614-s02.xlsx]

## Sheet: Summary 140805
AutE penetrance (plants with AutE phenotype only)
Cross	Median	Mean	n (AutE +)	Total n (AutE + & -)
P36x#196	2	4	52	102
#196xP36	2	3	13	28
P36x#28	1	1	5	13
#28xP36	7	7	7	14
P36x#2	3	4	19	27
#2xP36	3	4	34	45
#24x#196	7	13	36	42
#196x#24	6	9	31	39

## Sheet: 141116 MWU stats
Note to self: reporting in paper eg median penetrance in P36x196 and P36x28 were 2 and 1%; the distributions in the two groups differed significantly (Mann–Whitney U = 83, n1 = 52, n2 = 8, P < 0.05 two-tailed)
P36x196	196xP36	P36x28	28xP36	24x196	196x24	P36x2	2xP36	196x196
															info for figure labeling
									Median1	n1	Median2	n2	U	P(two tailed)		P36x196	196xP36	P36x28	28xP36	24x196	196x24	P36x2	2xP36	196x196
P36x196	196xP36								2	52	2	21	474.5	0.3861		abc	def	adghijk	g	behlm	cfin	jl	kmn
P36x196		P36x28							2	52	1	8	83	0.0067	a	a		a
P36x196			28xP36						2	52	3.5	10	223	0.4846		b				b
P36x196				24x196					2	52	7	38	555	0.0004	b	c					c
P36x196					196x24				2	52	6	32	561	0.0126	c		d	d
P36x196						P36x2			2	52	5	23	485.5	0.1977			e			e
P36x196							2xP36		2	52	3	35	862.5	0.6836			f				f
P36x196								196x196	2	52	9	5	31.5	0.0057				g	g
																		h		h
	196xP36	P36x28							2	21	1	8	36	0.0196	d			i			i
	196xP36		28xP36						2	21	3.5	10	79	0.2802				j				j
	196xP36			24x196					2	21	7	38	184	0.0007	e			k					k
	196xP36				196x24				2	21	6	32	194.5	0.0102	f					l		l
	196xP36					P36x2			2	21	5	23	158	0.0507						m			m
	196xP36						2xP36		2	21	3	35	288.5	0.1827							n		n
	196xP36							196x196	2	21	9	5	3	0.0014
		P36x28	28xP36						1	8	3.5	10	16	0.0343	g
		P36x28		24x196					1	8	7	38	41	0.0013	h
		P36x28			196x24				1	8	6	32	41	0.0033	i
		P36x28				P36x2			1	8	5	23	28	0.004	j
		P36x28					2xP36		1	8	3	35	49	0.0046	k
		P36x28						196x196	1	8	9	5	0	0.0016
			28xP36	24x196					3.5	10	7	38	125	0.1012
			28xP36		196x24				3.5	10	6	32	125.5	0.3145
			28xP36			P36x2			3.5	10	5	23	113.5	0.9687
			28xP36				2xP36		3.5	10	3	35	157	0.6321
			28xP36					196x196	3.5	10	9	5	10.5	0.0753
				24x196	196x24				7	38	6	32	533	0.3793
				24x196		P36x2			7	38	5	23	289	0.0281	l
				24x196			2xP36		7	38	3	35	376	0.0014	m
				24x196				196x196	7	38	9	5	80	0.5828
					196x24	P36x2			6	32	5	23	289.5	0.1827
					196x24		2xP36		6	32	3	35	386.5	0.0296	n
					196x24			196x196	6	32	9	5	56	0.2965
						P36x2	2xP36		5	23	3	35	337.5	0.304
						P36x2		196x196	5	23	9	5	22	0.0357
							2xP36	196x196	3	35	9	5	17	0.0042

## Sheet: Summary 141207
			immature embryo sac		Egg cell & polar nuclei		Autonomous endosperm		Embryo & Endo		Aborted embryo sacs
	Total n	n (+AutE)	Median	IQR	Median	IQR	Median	IQR	Median	IQR	Median	IQR
P36x196	102	52	5	6.5	75	31.5	2	4.5	0	0	15	23
196xP36	46	21	6	6	76.5	26	2	3	0	0	17	18
P36x28	19	8	10	6	25	26	1	0.5	1	1	56	34
28xP36	21	10	9	4	65	35	3.5	9.5	0	0	21	24
24x196	44	38	4.5	6	69.5	32	7	19.5	0	0	12.5	15.5
196x24	40	32	5	6	71.5	19	6	13.5	0	0	9.5	12
P36x2	33	23	6	7	73	22	5	5	0	0	14	15.5
2xP36	45	35	5	7	74	22.5	3	4	0	1	15	12
196x196	7	5	5	5	66	33	9	17	0	0	13	14
Note: autonomous endosperm median only takes into account isolates with trait

## Sheet: Summary 141112
			immature embryo sac		Egg cell & polar nuclei		Autonomous endosperm		Embryo & Endo		Aborted embryo sacs		Evidence of AI
	Total n	n (+AutE)	mean	SD	mean	SD	mean	SD	mean	SD	mean	SD	mean	SD		Checksum
P36x196	102	52	6.3	5.5	70.3	20.2	3.9	5.2	0.4	1.4	21	18.6				-1.9
196xP36	46	21	7.8	6.3	72.1	19.3	2.6	1.9	0.9	3.9	18	15	1.6	1.6		-1.4
P36x28	19	8	11.2	8.6	27.9	17.1	1.1	0.6	2.9	7	57.5	24.1	1.6	1.5		-0.6
28xP36	21	10	9.2	4.7	61.1	19.1	5.2	4.5	0.1	0.4	27.1	15.5	1.7	1.7		-2.7
24x196	44	38	5.9	5.2	65.7	20.4	12.5	11.7	0	0.1	17.7	16	3.9	5		-1.8
196x24	40	32	6.5	4.5	68.3	21.1	10	10.4	0.6	2.2	16.6	21	2.1	2.9		-2
P36x2	33	23	6.6	5.8	71.2	18	4.9	4.1	0.9	2.5	17.8	17.6	2.8	3.1		-1.4
2xP36	45	35	6.8	6.3	68.7	22.5	4.1	3.9	1.1	4.3	20.2	20	2.8	3.1		-0.9
196x196	7	5	5.9	2.2	67.5	16.6	13	9	0	0	17.4	15.9	4.3	3.6		-3.8
Note: autonomous endosperm and evidence of AI means only take into account isolates with trait																Note: checksum won't equal 100% as the mean AE is only for progeny with trait.

## Sheet: AE mean t-test 141112
	AE t-test stats				Unpaired t-test p-values
	Mean	SD	n			P36x196	196xP36	P36x28	28xP36	24x196	196x24	P36x2	2xP36	196x196
P36x196	3.9	5.2	52		P36x196		0.2698	0.1363	0.4634	0.0001	0.0006	0.4172	0.8469	0.001
196xP36	2.6	1.9	21		196xP36	0.2698		0.039	0.0298	0.0003	0.0023	0.0236	0.1058	0.0001
P36x28	1.1	0.6	8		P36x28	0.1363	0.039		0.0217	0.0091	0.0216	0.0151	0.0375	0.0028
28xP36	5.2	4.5	10		28xP36	0.4634	0.0298	0.0217		0.0607	0.1665	0.8524	0.451	0.04
24x196	12.5	11.7	38		24x196	0.0001	0.0003	0.0091	0.0607		0.3523	0.004	0.0001	0.9274
196x24	10	10.4	32		196x24	0.0006	0.0023	0.0216	0.1665	0.3523		0.0303	0.0026	0.5467
P36x2	4.9	4.1	23		P36x2	0.4172	0.0236	0.0151	0.8524	0.004	0.0303		0.4571	0.0038
2xP36	4.1	3.9	35		2xP36	0.8469	0.1058	0.0375	0.451	0.0001	0.0026	0.4571		0.0003
196x196	13	9	5		196x196	0.001	0.0001	0.0028	0.04	0.9274	0.5467	0.0038	0.0003

## Sheet: Overview
Supplementary table S2. Cytological analyses of cleared ovules from plants analysed in this study.
Analyses of different hybrid populations and lines are shown in separate worksheets.

## Sheet: P36xAutE196
P36 x AutE196 BC1 progeny. This data has been published previously (Ogawa et al., 2013)
Plant isolate	Ovules (n)	Autonomous endosperm		Immature embryo sacs		Egg cells & polar nuclei		Endosperm & embryos		Aborted embryo sacs
		n	%	n	%	n	%	n	%	n	%
11	101	1	0.990099	0	0	75	74.2574	0	0	5	4.9505
13	154	0	0	40	25.974	85	55.1948	0	0	29	18.8312
21	102	2	1.96078	7	6.86275	79	77.451	1	0.980392	13	12.7451
26	115	0	0	1	0.869565	110	95.6522	0	0	4	3.47826
27	120	0	0	11	9.16667	71	59.1667	0	0	38	31.6667
28	162	40	24.6914	2	1.23457	112	69.1358	0	0	8	4.93827
29	106	0	0	5	4.71698	93	87.7358	0	0	8	7.54717
32	110	1	0.909091	12	10.9091	55	50	0	0	42	38.1818
33	128	2	1.5625	6	4.6875	104	81.25	1	0.78125	15	11.7188
38	136	4	2.94118	12	8.82353	107	78.6765	0	0	13	9.55882
45	104	7	6.73077	25	24.0385	46	44.2308	0	0	26	25
46	104	2	1.92308	13	12.5	41	39.4231	0	0	48	46.1538
50	110	1	0.909091	7	6.36364	73	66.3636	0	0	29	26.3636
52	103	1	0.970874	5	4.85437	89	86.4078	0	0	8	7.76699
53	101	0	0	5	4.9505	87	86.1386	1	0.990099	8	7.92079
60	149	11	7.38255	10	6.71141	117	78.5235	0	0	11	7.38255
62	159	22	13.8365	10	6.28931	122	76.7296	0	0	5	3.14465
66	127	0	0	4	3.14961	117	92.126	0	0	6	4.72441
72	140	0	0	30	21.4286	95	67.8571	0	0	15	10.7143
73	105	4	3.80952	23	21.9048	28	26.6667	4	3.80952	46	43.8095
74	122	0	0	14	11.4754	83	68.0328	0	0	25	20.4918
75	110	1	0.909091	2	1.81818	96	87.2727	0	0	11	10
76	101	0	0	0	0	98	97.0297	0	0	3	2.9703
77	103	12	11.6505	7	6.79612	64	62.1359	3	2.91262	17	16.5049
79	109	4	3.66972	5	4.58716	58	53.211	0	0	42	38.5321
80	111	2	1.8018	10	9.00901	73	65.7658	0	0	26	23.4234
81	113	0	0	4	3.53982	61	53.9823	0	0	48	42.4779
84	140	0	0	4	2.85714	126	90	8	5.71429	2	1.42857
85	114	0	0	10	8.77193	85	74.5614	0	0	19	16.6667
86	133	12	9.02256	3	2.25564	108	81.203	1	0.75188	9	6.76692
87	165	6	3.63636	7	4.24242	128	77.5758	0	0	24	14.5455
88	100	3	3	12	12	70	70	0	0	15	15
89	106	0	0	2	1.88679	99	93.3962	0	0	5	4.71698
91	186	12	6.45161	13	6.98925	97	52.1505	19	10.2151	45	24.1935
96	111	3	2.7027	19	17.1171	80	72.0721	0	0	9	8.10811
99	113	0	0	7	6.19469	98	86.7257	0	0	8	7.07965
100	105	0	0	2	1.90476	63	60	0	0	40	38.0952
102	127	3	2.3622	7	5.51181	79	62.2047	0	0	38	29.9213
107	129	1	0.775194	11	8.52713	103	79.845	0	0	14	10.8527
108	101	0	0	7	6.93069	33	32.6733	0	0	61	60.396
110	116	4	3.44828	4	3.44828	48	41.3793	0	0	60	51.7241
113	103	0	0	8	7.76699	18	17.4757	0	0	77	74.7573
115	103	0	0	14	13.5922	64	62.1359	0	0	25	24.2718
116	105	0	0	16	15.2381	57	54.2857	0	0	32	30.4762
118	104	6	5.76923	3	2.88462	89	85.5769	0	0	6	5.76923
120	131	2	1.52672	6	4.58015	109	83.2061	0	0	14	10.687
121	101	1	0.990099	3	2.9703	76	75.2475	0	0	21	20.7921
124	113	0	0	3	2.65487	51	45.1327	0	0	59	52.2124
125	114	0	0	5	4.38596	85	74.5614	0	0	24	21.0526
128	154	17	11.039	9	5.84416	75	48.7013	0	0	53	34.4156
130	113	4	3.53982	7	6.19469	55	48.6726	0	0	47	41.5929
131	101	0	0	1	0.990099	93	92.0792	0	0	7	6.93069
132	108	0	0	15	13.8889	81	75	0	0	12	11.1111
134	117	0	0	1	0.854701	114	97.4359	1	0.854701	1	0.854701
136	101	0	0	8	7.92079	87	86.1386	0	0	6	5.94059
139	147	0	0	6	4.08163	113	76.8707	0	0	28	19.0476
141	113	1	0.884956	16	14.1593	37	32.7434	0	0	59	52.2124
142	104	0	0	10	9.61538	87	83.6538	0	0	7	6.73077
143	122	2	1.63934	19	15.5738	82	67.2131	0	0	19	15.5738
144	108	0	0	3	2.77778	99	91.6667	0	0	6	5.55556
146	112	6	5.35714	15	13.3929	81	72.3214	0	0	10	8.92857
147	102	0	0	1	0.980392	86	84.3137	0	0	15	14.7059
148	117	0	0	19	16.2393	85	72.6496	0	0	13	11.1111
149	124	7	5.64516	2	1.6129	101	81.4516	0	0	14	11.2903
150	113	1	0.884956	4	3.53982	96	84.9558	0	0	12	10.6195
155	103	0	0	0	0	86	83.4951	0	0	17	16.5049
157	135	8	5.92593	16	11.8519	59	43.7037	0	0	52	38.5185
158	115	0	0	8	6.95652	73	63.4783	0	0	34	29.5652
159	100	1	1	6	6	69	69	0	0	24	24
161	105	0	0	0	0	93	88.5714	1	0.952381	11	10.4762
162	105	1	0.952381	0	0	102	97.1429	2	1.90476	0	0
163	102	0	0	0	0	95	93.1373	0	0	7	6.86275
164	109	0	0	1	0.917431	96	88.0734	0	0	12	11.0092
166	134	1	0.746269	11	8.20896	97	72.3881	0	0	25	18.6567
167	108	0	0	2	1.85185	100	92.5926	0	0	6	5.55556
169	110	0	0	1	0.909091	85	77.2727	6	5.45455	18	16.3636
170	116	2	1.72414	11	9.48276	89	76.7241	0	0	14	12.069
171	116	0	0	17	14.6552	78	67.2414	0	0	21	18.1034
172	140	11	7.85714	4	2.85714	125	89.2857	0	0	0	0
174	121	6	4.95868	8	6.61157	89	73.5537	0	0	18	14.876
175	110	2	1.81818	0	0	94	85.4545	0	0	14	12.7273
180	127	0	0	8	6.29921	102	80.315	0	0	17	13.3858
182	107	0	0	3	2.80374	34	31.7757	3	2.80374	67	62.6168
185	105	0	0	4	3.80952	53	50.4762	0	0	48	45.7143
191	110	6	5.45455	1	0.909091	102	92.7273	0	0	1	0.909091
192	129	0	0	2	1.55039	119	92.2481	0	0	8	6.20155
196	131	2	1.52672	7	5.34351	99	75.5725	0	0	23	17.5573
200	108	0	0	4	3.7037	2	1.85185	0	0	102	94.4444
201	121	2	1.65289	6	4.95868	40	33.0579	3	2.47934	70	57.8512
206	130	0	0	9	6.92308	29	22.3077	0	0	92	70.7692
207	106	0	0	6	5.66038	93	87.7358	0	0	7	6.60377
208	105	0	0	6	5.71429	93	88.5714	0	0	6	5.71429
210	100	0	0	1	1	82	82	1	1	16	16
213	115	0	0	11	9.56522	92	80	0	0	12	10.4348
215	109	7	6.42202	4	3.66972	70	64.2202	0	0	28	25.6881
218	104	3	2.88462	4	3.84615	53	50.9615	1	0.961538	43	41.3462
219	106	2	1.88679	3	2.83019	49	46.2264	0	0	52	49.0566
220	124	0	0	12	9.67742	60	48.3871	2	1.6129	50	40.3226
222	124	2	1.6129	3	2.41935	114	91.9355	0	0	5	4.03226
223	112	1	0.892857	3	2.67857	102	91.0714	0	0	6	5.35714
224	118	0	0	0	0	112	94.9153	0	0	6	5.08475
225	104	1	0.961538	6	5.76923	53	50.9615	0	0	44	42.3077

## Sheet: AutE196xP36
AutE196 x P36 BC1 progeny
Plant isolate	Ovules (n)	Autonomous endosperm		Immature embryo sacs		Egg cells & polar nuclei		Endosperm & embryos		Aborted embryo sacs
		n	%	n	%	n	%	n	%	n	%
1	144	6	4.16667	4	2.77778	126	87.5	1	0.694444	7	4.86111
3	267	0	0	16	5.99251	205	76.779	0	0	46	17.2285
3	125	0	0	8	6.4	95	76	0	0	22	17.6
7	175	4	2.28571	3	1.71429	162	92.5714	0	0	6	3.42857
9	146	0	0	3	2.05479	133	91.0959	0	0	10	6.84932
10	181	1	0.552486	4	2.20994	163	90.0552	0	0	13	7.18232
11	159	0	0	13	8.1761	117	73.5849	0	0	29	18.239
12	173	0	0	8	4.62428	156	90.1734	0	0	9	5.20231
13	158	0	0	14	8.86076	135	85.443	4	2.53165	5	3.16456
14	151	7	4.63576	4	2.64901	126	83.4437	3	1.98675	11	7.28477
16	146	2	1.36986	11	7.53425	112	76.7123	2	1.36986	19	13.0137
18	192	0	0	16	8.33333	130	67.7083	0	0	46	23.9583
20	120	2	1.66667	13	10.8333	82	68.3333	0	0	23	19.1667
23	161	0	0	10	6.21118	140	86.9565	0	0	11	6.8323
24	172	0	0	4	2.32558	152	88.3721	1	0.581395	15	8.72093
26	216	0	0	42	19.4444	131	60.6481	0	0	43	19.9074
27	173	3	1.7341	22	12.7168	102	58.9595	0	0	46	26.5896
30	157	0	0	4	2.54777	130	82.8025	0	0	23	14.6497
32	165	0	0	23	13.9394	135	81.8182	0	0	7	4.24242
35	168	5	2.97619	8	4.7619	122	72.619	0	0	33	19.6429
36	161	0	0	4	2.48447	155	96.2733	0	0	2	1.24224
40	159	0	0	51	32.0755	45	28.3019	0	0	63	39.6226
41	152	4	2.63158	8	5.26316	114	75	0	0	26	17.1053
42	120	5	4.16667	10	8.33333	75	62.5	0	0	30	25
45	170	0	0	1	0.588235	159	93.5294	0	0	10	5.88235
46	145	1	0.689655	28	19.3103	57	39.3103	0	0	59	40.6897
49	164	2	1.21951	13	7.92683	96	58.5366	0	0	53	32.3171
50	172	4	2.32558	34	19.7674	89	51.7442	0	0	45	26.1628
51	135	0	0	1	0.740741	121	89.6296	8	5.92593	5	3.7037
53	192	0	0	37	19.2708	93	48.4375	0	0	62	32.2917
54	130	3	2.30769	8	6.15385	100	76.9231	0	0	19	14.6154
56	150	0	0	7	4.66667	138	92	0	0	5	3.33333
58	146	1	0.684932	17	11.6438	20	13.6986	0	0	108	73.9726
63	141	6	4.25532	12	8.51064	55	39.0071	37	26.2411	31	21.9858
65	204	0	0	10	4.90196	134	65.6863	0	0	60	29.4118
66	160	0	0	13	8.125	113	70.625	0	0	34	21.25
67	159	14	8.80503	4	2.51572	101	63.522	0	0	40	25.1572
68	159	0	0	7	4.40252	144	90.566	2	1.25786	6	3.77358
69	178	5	2.80899	7	3.93258	152	85.3933	0	0	14	7.86517
70	165	6	3.63636	5	3.0303	139	84.2424	0	0	15	9.09091
71	160	1	0.625	11	6.875	46	28.75	0	0	102	63.75
76	155	0	0	12	7.74194	103	66.4516	0	0	40	25.8065
77	176	3	1.70455	23	13.0682	120	68.1818	0	0	30	17.0455
78	194	0	0	31	15.9794	119	61.3402	1	0.515464	43	22.1649
79	145	0	0	7	4.82759	122	84.1379	0	0	16	11.0345
80	163	0	0	7	4.29448	145	88.9571	0	0	11	6.74847

## Sheet: P36xAutE28
P36 x AutE28 BC2 progeny
Plant isolate	Ovules (n)	Autonomous endosperm		Immature embryo sacs		Egg cells & polar nuclei		Endosperm & embryos		Aborted embryo sacs
		n	%	n	%	n	%	n	%	n	%
1	160	0	0	29	18.125	63	39.375	2	1.25	66	41.25
5	151	0	0	8	5.29801	19	12.5828	0	0	124	82.1192
8	167	0	0	11	6.58683	39	23.3533	0	0	117	70.0599
9	165	1	0.606061	29	17.5758	61	36.9697	0	0	74	44.8485
15	162	3	1.85185	25	15.4321	53	32.716	1	0.617284	80	49.3827
18	171	0	0	23	13.4503	52	30.4094	0	0	96	56.1404
19	155	0	0	2	1.29032	2	1.29032	0	0	151	97.4194
24	176	0	0	1	0.568182	1	0.568182	0	0	174	98.8636
26	137	0	0	4	2.91971	30	21.8978	0	0	103	75.1825
29	163	2	1.22699	19	11.6564	35	21.4724	5	3.06748	102	62.5767
32	153	3	1.96078	14	9.15033	18	11.7647	1	0.653595	117	76.4706
35	208	0	0	2	0.961538	52	25	3	1.44231	151	72.5962
36	161	1	0.621118	9	5.59006	93	57.764	28	17.3913	30	18.6335
38	152	1	0.657895	50	32.8947	33	21.7105	1	0.657895	67	44.0789
39	171	0	0	5	2.92398	96	56.1404	46	26.9006	24	14.0351
46	141	1	0.70922	26	18.4397	10	7.0922	0	0	104	73.7589
55	157	0	0	35	22.293	60	38.2166	4	2.54777	58	36.9427
56	194	0	0	34	17.5258	93	47.9381	0	0	67	34.5361
57	147	2	1.36054	14	9.52381	65	44.2177	1	0.680272	65	44.2177

## Sheet: AutE28xP36
AutE28 x P36 BC2 progeny
Plant isolate	Ovules (n)	Autonomous endosperm		Immature embryo sacs		Egg cells & polar nuclei		Endosperm & embryos		Aborted embryo sacs
		n	%	n	%	n	%	n	%	n	%
6	188	3	1.59574	35	18.617	74	39.3617	0	0	76	40.4255
12	152	2	1.31579	20	13.1579	56	36.8421	0	0	74	48.6842
19	185	0	0	18	9.72973	129	69.7297	0	0	38	20.5405
20	134	0	0	13	9.70149	106	79.1045	0	0	15	11.194
22	159	0	0	20	12.5786	93	58.4906	0	0	46	28.9308
24	174	2	1.14943	8	4.5977	149	85.6322	0	0	15	8.62069
25	184	0	0	9	4.8913	144	78.2609	1	0.543478	30	16.3043
36	193	0	0	26	13.4715	66	34.1969	0	0	101	52.3316
40	162	15	9.25926	15	9.25926	48	29.6296	0	0	84	51.8519
43	201	0	0	31	15.4229	131	65.1741	0	0	39	19.403
48	188	24	12.766	5	2.65957	145	77.1277	0	0	14	7.44681
53	185	8	4.32432	18	9.72973	120	64.8649	0	0	39	21.0811
57	173	0	0	13	7.51445	101	58.3815	1	0.578035	58	33.526
61	128	1	0.78125	7	5.46875	93	72.6562	0	0	27	21.0938
66	182	0	0	13	7.14286	110	60.4396	0	0	59	32.4176
71	167	11	6.58683	20	11.976	76	45.509	0	0	60	35.9281
75	160	0	0	27	16.875	46	28.75	0	0	87	54.375
87	182	21	11.5385	13	7.14286	99	54.3956	0	0	49	26.9231
92	178	5	2.80899	4	2.24719	148	83.1461	0	0	21	11.7978
97	156	0	0	4	2.5641	142	91.0256	0	0	10	6.41026
100	114	0	0	10	8.77193	80	70.1754	2	1.75439	22	19.2982

[truncated: 7 more sheets: AutE24xAutE196, AutE196xAutE24, P36xAutE2, AutE2xP36, AutE196xLOAlop138, LOAlop138xAutE196, AutE2 temporal, emasc & SelfPol]
